# Supplementary material for: Metabolic Deficits in the Retina of a Familial Dysautonomia Mouse Model
Source: Metabolites. 2024 Jul 31;14(8):423. doi: 10.3390/metabo14080423 (PMC11356057; doi:10.3390/metabo14080423)
Supplement: Supplementary file 1 [file metabolites-14-00423-s001.zip]

Archive with 1 entries (1 files):
- metabolites-3026068-supplementary.pdf
